# Supplementary material for: Multi-ancestry colocalization approaches
Source: PLoS Genet. 2026 Jul 21;22(7):e1012221. doi: 10.1371/journal.pgen.1012221 (PMC13387578; doi:10.1371/journal.pgen.1012221)
Supplement: S1 Table — (XLSX) [file pgen.1012221.s020.xlsx]

## Sheet: Sheet1
Supplemental Table 1: Simulation study results for the setting: one causal variant, same MAF, 50/50 EUR:AFR, total N = 100 000.
				coloc_SuSiEx					MseCAVIAR					SuSiEx_eCAVIAR					MsCAVIAR_coloc
CV ID	MAF	OR	POWER	CV in 95% CS	Median 95% CS Size	Mean Conditional Variant Level CLPP	Mean Loci Level CLPP	Iter w/ Fine-mapping CS	CV in 95% CS	Median 95% CS Size	Mean Conditional Variant Level CLPP	Mean Loci Level CLPP	Iter w/ Fine-mapping CS	CV in 95% CS	Median 95% CS Size	Mean Conditional Variant Level CLPP	Mean Loci Level CLPP	Iter w/ Fine-mapping CS	CV in 95% CS	Median 95% CS Size	Mean Conditional Variant Level CLPP	Mean Loci Level CLPP	Iter w/ Fine-mapping CS
rs113753169:20065865:C:T	0.05	1.24	0.8	99	1	0.979386	0.982267	100	100	1	0.982609	0.72953	100	99	1	0.979386	0.798543	100	100	1	0.987358	0.985146	100
rs79273199:41925573:T:C				96	13	0.486851	0.902967	100	98	25	0.320907	0.027624	100	96	13	0.486852	0.050778	100	98	24	0.355622	0.738425	100
rs17336370:104110706:A:G				94	6	0.44668	0.971682	100	98	6	0.371301	0.132936	100	94	6	0.446679	0.158689	100	96	6	0.435419	0.933932	100
rs74382323:179009510:G:A				100	1	0.999705	0.99836	100	100	1	0.998839	0.816006	100	100	1	0.999705	0.86879	100	100	1	0.99989	0.997608	100
rs1866669:42221789:G:A	0.25	1.12	0.8	98	6	0.234889	0.96061	100	98	7	0.201631	0.074919	100	98	6	0.234888	0.089191	100	98	7	0.20737	0.892195	100
rs62168380:150853853:C:G				99	1	0.966298	0.977872	100	100	1	0.951012	0.353647	100	99	1	0.966298	0.506621	100	100	1	0.965823	0.960677	100
rs1869030:187398614:T:C				97	3	0.501883	0.981066	100	98	3	0.47844	0.243886	100	97	3	0.501883	0.27164	100	97	3	0.519564	0.957387	100
rs7597124:225648281:G:A				98	3	0.75957	0.993544	100	99	3	0.736747	0.371876	100	98	3	0.75957	0.398844	100	98	1	0.81833	0.98265	100
rs408209:153279:A:C	0.5	1.105	0.8	98	13	0.195284	0.959886	100	99	14	0.150184	0.052603	100	98	13	0.195285	0.053609	100	99	13	0.161008	0.870423	100
rs6547953:22045717:G:A				100	1	0.842042	0.961203	100	100	1	0.854248	0.232914	100	100	1	0.842042	0.301326	100	100	1	0.887991	0.929088	100
rs1921781:206080570:C:G				97	2	0.417433	0.976577	100	99	3	0.400974	0.187684	100	97	2	0.417433	0.219628	100	97	2	0.402209	0.949311	100
rs35318631:228733460:G:A				97	15	0.091452	0.907029	100	99	23	0.077474	0.025953	100	97	15	0.091452	0.030001	100	99	22	0.078834	0.741467	100
