# Supplementary material for: Multi-ancestry colocalization approaches
Source: PLoS Genet. 2026 Jul 21;22(7):e1012221. doi: 10.1371/journal.pgen.1012221 (PMC13387578; doi:10.1371/journal.pgen.1012221)
Supplement: S2 Table — (XLSX) [file pgen.1012221.s021.xlsx]

## Sheet: Sheet1
Supplemental Table 2: Simulation study results for the setting: one causal variant, same MAF, 80/20 EUR:AFR, total N = 100 000.
					coloc_SuSiEx					MseCAVIAR					SuSiEx_eCAVIAR					MsCAVIAR_coloc
CV ID	MAF	OR	EUR POWER	AFR POWER	CV in 95% CS	Median 95% CS Size	Mean Conditional Variant Level CLPP	Mean Loci Level CLPP	Iter w/ Fine-mapping CS	CV in 95% CS	Median 95% CS Size	Mean Conditional Variant Level CLPP	Mean Loci Level CLPP	Iter w/ Fine-mapping CS	CV in 95% CS	Median 95% CS Size	Mean Conditional Variant Level CLPP	Mean Loci Level CLPP	Iter w/ Fine-mapping CS	CV in 95% CS	Median 95% CS Size	Mean Conditional Variant Level CLPP	Mean Loci Level CLPP	Iter w/ Fine-mapping CS
rs113753169:20065865:C:T	0.05	1.24	0.99	0.07	99	1	0.942202	0.993067	100	100	1	0.924326	0.529846	100	99	1	0.942202	0.581535	100	99	1	0.949637	0.984825	100
rs79273199:41925573:T:C					95	17.5	0.244701	0.855336	100	98	31	0.157504	0.017108	100	95	17.5	0.244701	0.02338	100	97	30	0.170354	0.648988	100
rs17336370:104110706:A:G					98	6	0.262659	0.932869	100	100	6	0.221204	0.057323	100	98	6	0.262659	0.071499	100	99	6	0.24183	0.828482	100
rs74382323:179009510:G:A					100	1	0.999995	0.998655	100	100	1	0.999973	0.908641	100	100	1	0.999995	0.930088	100	100	1	1	0.998941	100
rs1866669:42221789:G:A	0.25	1.12	0.99	0.07	95	7	0.171991	0.941737	100	99	9	0.153421	0.05378	100	95	7	0.171991	0.063175	100	98	9	0.155831	0.847087	100
rs62168380:150853853:C:G					98	1	0.925423	0.982943	100	99	1	0.91644	0.352961	100	98	1	0.925422	0.437717	100	100	1	0.944966	0.966855	100
rs1869030:187398614:T:C					96	3	0.531981	0.977292	100	98	3	0.517246	0.194931	100	96	3	0.53198	0.215252	100	97	2	0.562852	0.938319	100
rs7597124:225648281:G:A					98	3	0.698346	0.992013	100	98	4	0.67946	0.324952	100	98	3	0.698346	0.342095	100	98	2	0.764425	0.981817	100
rs408209:153279:A:C	0.5	1.105	0.99	0.07	93	14	0.192886	0.9615	100	96	15	0.154325	0.050553	100	93	14	0.192887	0.051184	100	96	14	0.167931	0.869655	100
rs6547953:22045717:G:A					100	7	0.663667	0.931568	100	100	9.5	0.641736	0.075277	100	100	7	0.663668	0.091982	100	100	6.5	0.691172	0.832035	100
rs1921781:206080570:C:G					99	3	0.410786	0.980912	100	99	3	0.400147	0.206468	100	99	3	0.410787	0.224839	100	99	3	0.400191	0.957634	100
rs35318631:228733460:G:A					95	15	0.10355	0.910779	100	100	18	0.087217	0.027692	100	95	15	0.10355	0.031025	100	100	17	0.089621	0.74917	100
