# Supplementary material for: Multi-ancestry colocalization approaches
Source: PLoS Genet. 2026 Jul 21;22(7):e1012221. doi: 10.1371/journal.pgen.1012221 (PMC13387578; doi:10.1371/journal.pgen.1012221)
Supplement: S3 Table — (XLSX) [file pgen.1012221.s022.xlsx]

## Sheet: Sheet1
Supplemental Table 3: Simulation study results for the setting: one causal variant, same MAF, 50/50 EUR:AFR, total N = 50,000.
				coloc_SuSiEx					MseCAVIAR					SuSiEx_eCAVIAR					MsCAVIAR_coloc
CV ID	MAF	OR	POWER	CV in 95% CS	Median 95% CS Size	Mean Conditional Variant Level CLPP	Mean Loci Level CLPP	Iter w/ Fine-mapping CS	CV in 95% CS	Median 95% CS Size	Mean Conditional Variant Level CLPP	Mean Loci Level CLPP	Iter w/ Fine-mapping CS	CV in 95% CS	Median 95% CS Size	Mean Conditional Variant Level CLPP	Mean Loci Level CLPP	Iter w/ Fine-mapping CS	CV in 95% CS	Median 95% CS Size	Mean Conditional Variant Level CLPP	Mean Loci Level CLPP	Iter w/ Fine-mapping CS
rs113753169:20065865:C:T	0.05	1.347	0.8	99	1	0.979793	0.981699	100	100	1	0.983085	0.73156	100	99	1	0.979793	0.799469	100	100	1	0.987712	0.984831	100
rs79273199:41925573:T:C				96	12	0.492284	0.902914	100	98	25	0.325532	0.0279203	100	96	12	0.492283	0.0515129	100	98	24	0.36076	0.739449	100
rs17336370:104110706:A:G				94	6	0.450481	0.9705	100	98	6	0.374461	0.133442	100	94	6	0.450479	0.159265	100	96	6	0.439338	0.933633	100
rs74382323:179009510:G:A				100	1	0.999739	0.998403	100	100	1	0.998958	0.820891	100	100	1	0.999739	0.872269	100	100	1	0.999908	0.997714	100
rs1866669:42221789:G:A	0.25	1.172	0.8	98	6	0.23274	0.960115	100	98	7	0.200086	0.0744297	100	98	6	0.232741	0.0885622	100	98	7	0.205614	0.891294	100
rs62168380:150853853:C:G				99	1	0.965751	0.977426	100	100	1	0.95006	0.34904	100	99	1	0.965751	0.501032	100	100	1	0.965059	0.959776	100
rs1869030:187398614:T:C				97	3	0.499982	0.980962	100	98	3	0.476939	0.242074	100	97	3	0.499983	0.269467	100	97	3	0.517863	0.956934	100
rs7597124:225648281:G:A				98	3	0.758194	0.993551	100	99	3	0.735529	0.371024	100	98	3	0.758196	0.397663	100	98	1	0.817237	0.982628	100
rs408209:153279:A:C	0.5	1.151	0.8	98	13	0.193214	0.959872	100	99	14	0.148894	0.052515	100	98	13	0.193213	0.0534631	100	99	13	0.159502	0.870292	100
rs6547953:22045717:G:A				100	1	0.838445	0.960721	100	100	1	0.850117	0.226711	100	100	1	0.838444	0.29485	100	100	1	0.884399	0.927255	100
rs1921781:206080570:C:G				97	2	0.415274	0.97638	100	99	3	0.39882	0.185181	100	97	2	0.415274	0.216653	100	97	2.5	0.400086	0.948575	100
rs35318631:228733460:G:A				97	15	0.0908819	0.906966	100	99	23	0.0770448	0.0258283	100	97	15	0.0908814	0.0298587	100	99	22	0.0783862	0.740758	100
