# Supplementary material for: Multi-ancestry colocalization approaches
Source: PLoS Genet. 2026 Jul 21;22(7):e1012221. doi: 10.1371/journal.pgen.1012221 (PMC13387578; doi:10.1371/journal.pgen.1012221)
Supplement: S4 Table — (XLSX) [file pgen.1012221.s023.xlsx]

## Sheet: Sheet1
Supplemental Table 4: Simulation study results for the setting: one causal variant, same MAF, 50/50 EUR:AFR, total N = 50,000, reduced power.
				coloc_SuSiEx					MseCAVIAR					SuSiEx_eCAVIAR					MsCAVIAR_coloc
CV ID	MAF	OR	POWER	CV in 95% CS	Median 95% CS Size	Mean Conditional Variant Level CLPP	Mean Loci Level CLPP	Iter w/ Fine-mapping CS	CV in 95% CS	Median 95% CS Size	Mean Conditional Variant Level CLPP	Mean Loci Level CLPP	Iter w/ Fine-mapping CS	CV in 95% CS	Median 95% CS Size	Mean Conditional Variant Level CLPP	Mean Loci Level CLPP	Iter w/ Fine-mapping CS	CV in 95% CS	Median 95% CS Size	Mean Conditional Variant Level CLPP	Mean Loci Level CLPP	Iter w/ Fine-mapping CS
rs113753169:20065865:C:T	0.05	1.24	0.156	93	1	0.90085	0.987137	93	100	2	0.859009	0.351493	100	93	1	0.900849	0.428763	93	99	1	0.892345	0.970862	100
rs79273199:41925573:T:C				88	29.5	0.194193	0.853562	94	98	42.5	0.111125	0.0139865	100	88	29.5	0.194193	0.0179342	94	98	42	0.118882	0.617269	100
rs17336370:104110706:A:G				83	6	0.30161	0.924859	89	98	6	0.241071	0.0508378	100	83	6	0.301611	0.07199	89	98	6	0.26313	0.801761	100
rs74382323:179009510:G:A				83	1	0.939529	0.985095	84	100	1	0.906515	0.381376	100	83	1	0.939529	0.52149	84	100	1	0.938494	0.962379	100
rs1866669:42221789:G:A	0.25	1.12	0.161	85	9	0.137399	0.913496	87	100	12	0.117956	0.0345013	100	85	9	0.137398	0.0473741	87	100	11	0.118834	0.76754	100
rs62168380:150853853:C:G				90	8	0.70119	0.908198	91	99	17	0.609783	0.0529528	100	90	8	0.70119	0.0944925	91	99	13	0.652298	0.766776	100
rs1869030:187398614:T:C				82	3	0.37131	0.966122	87	95	4.5	0.343554	0.103123	100	82	3	0.371311	0.131418	87	94	4	0.365247	0.891526	100
rs7597124:225648281:G:A				82	4	0.587313	0.988296	83	98	4	0.555911	0.250962	100	82	4	0.587314	0.284492	83	98	4	0.638897	0.96623	100
rs408209:153279:A:C	0.5	1.105	0.161	88	15	0.113687	0.939322	89	98	16	0.0925088	0.0435268	100	88	15	0.113688	0.0468421	89	98	16	0.0951957	0.83748	100
rs6547953:22045717:G:A				93	13	0.499479	0.921631	94	99	16.5	0.476006	0.0382652	100	93	13	0.499478	0.0460664	94	99	15	0.521251	0.775468	100
rs1921781:206080570:C:G				79	4	0.304904	0.962906	83	99	5	0.278722	0.0849496	100	79	4	0.304904	0.108801	83	96	5	0.284529	0.89394	100
rs35318631:228733460:G:A				89	31	0.0522786	0.881733	92	100	40.5	0.0453504	0.0165011	100	89	31	0.0522787	0.0189265	92	99	40	0.0457397	0.659913	100
