# Supplementary material for: Multi-ancestry colocalization approaches
Source: PLoS Genet. 2026 Jul 21;22(7):e1012221. doi: 10.1371/journal.pgen.1012221 (PMC13387578; doi:10.1371/journal.pgen.1012221)
Supplement: S5 Table — (XLSX) [file pgen.1012221.s024.xlsx]

## Sheet: Sheet1
Supplemental Table 5: Simulation study results for the setting: one causal variant, different MAF, 50/50 EUR:AFR, total N = 100 000.
									coloc_SuSiEx					eCAVIAR_SuSiEx					coloc_MsCAVIAR					eMsCAVIAR
CV ID	EUR MAF	AFR MAF	OR	BETA	EUR GWAS POWER	AFR GWAS POWER	EUR EQTL POWER	AFR EQTL POWER	CV in 95% CS	Median 95% CS Size	Mean Conditional Variant Level CLPP	Mean Loci Level CLPP	Iter w/ Fine-mapping CS	CV in 95% CS	Median 95% CS Size	Mean Conditional Variant Level CLPP	Mean Loci Level CLPP	Iter w/ Fine-mapping CS	CV in 95% CS	Median 95% CS Size	Mean Conditional Variant Level CLPP	Mean Loci Level CLPP	Iter w/ Fine-mapping CS	CV in 95% CS	Median 95% CS Size	Mean Conditional Variant Level CLPP	Mean Loci Level CLPP	Iter w/ Fine-mapping CS
rs10189329:1497831:G:A	0.05	0.25	1.12	0.046	0.01	0.8	0.01	0.8	95	2	0.745206	0.977313	97	95	2	0.745205	0.410517	97	99	2	0.783284	0.989141	100	99	3	0.708182	0.399724	100
rs12999211:37899078:A:G									98	4	0.379296	0.991974	99	98	4	0.379297	0.229457	99	99	4	0.386295	0.973239	100	99	4	0.349744	0.219811	100
rs6722626:21918276:A:G		0.5				0.96		0.97	98	5	0.242869	0.967701	99	98	5	0.242869	0.141278	99	99	5.5	0.230242	0.941556	100	100	6	0.228268	0.133963	100
rs201861739:89529828:C:T									87	4	0.324482	0.972239	100	87	4	0.324483	0.18836	100	95	4	0.328117	0.93671	100	97	5	0.316057	0.134378	100
rs13416086:15688107:T:C	0.25	0.05			0.8	0.01	0.8	0.01	98	2	0.482368	0.985981	99	98	2	0.482367	0.337435	99	99	2	0.477403	0.949808	100	100	2	0.47654	0.256976	100
rs72832111:51453820:A:T									98	14	0.09096	0.88859	100	98	14	0.09096	0.030894	100	100	16	0.080517	0.715841	100	100	16.5	0.079767	0.024774	100
rs58308351:41739202:C:G		0.5				0.96		0.97	98	1	0.875412	0.961991	100	98	1	0.87541	0.443071	100	98	1	0.868908	0.963222	100	99	2	0.82936	0.306302	100
rs6755190:158896804:C:T									100	1	0.977981	0.987772	100	100	1	0.977981	0.830159	100	100	1	0.98223	0.99046	100	100	1	0.979341	0.792835	100
rs11675328:46622245:T:C	0.5	0.05			0.96	0.01	0.97	0.01	98	4	0.39591	0.949585	100	98	4	0.395909	0.101943	100	99	5	0.375187	0.88014	100	99	5	0.348602	0.081031	100
rs11695161:160152491:A:T									97	3	0.684462	0.974864	99	97	3	0.684461	0.196126	99	99	4	0.667389	0.935602	100	99	5	0.605664	0.144678	100
rs1705138:34124153:A:G		0.25				0.8		0.8	97	3	0.440554	0.989289	100	97	3	0.440554	0.217309	100	99	4	0.423548	0.968163	100	100	4	0.382201	0.203022	100
rs10206342:125781480:C:G									98	5	0.241703	0.954463	100	98	5	0.241703	0.121681	100	98	5	0.236741	0.896374	100	98	5	0.229917	0.108409	100
