# Supplementary material for: Multi-ancestry colocalization approaches
Source: PLoS Genet. 2026 Jul 21;22(7):e1012221. doi: 10.1371/journal.pgen.1012221 (PMC13387578; doi:10.1371/journal.pgen.1012221)
Supplement: S6 Table — (XLSX) [file pgen.1012221.s025.xlsx]

## Sheet: Sheet1
Supplemental Table 6: Simulation study results for the setting: one causal variant, different MAF, 80/20 EUR:AFR, total N = 100 000.
														eCAVIAR_SuSiEx					coloc_MsCAVIAR					eMsCAVIAR
CV ID	EUR MAF	AFR MAF	OR	BETA	EUR GWAS POWER	AFR GWAS POWER	EUR EQTL POWER	AFR EQTL POWER	CV in 95% CS	Median 95% CS Size	Mean Conditional Variant Level CLPP	Mean Loci Level CLPP	Iter w/ Fine-mapping CS	CV in 95% CS	Median 95% CS Size	Mean Conditional Variant Level CLPP	Mean Loci Level CLPP	Iter w/ Fine-mapping CS	CV in 95% CS	Median 95% CS Size	Mean Conditional Variant Level CLPP	Mean Loci Level CLPP	Iter w/ Fine-mapping CS	CV in 95% CS	Median 95% CS Size	Mean Conditional Variant Level CLPP	Mean Loci Level CLPP	Iter w/ Fine-mapping CS
rs10189329:1497831:G:A	0.05	0.25	1.12	0.046	0.08	0.07	0.07	0.07	63	3	0.637534	0.976815	64	63	3	0.637533	0.297692	64	100	3	0.592788	0.944265	100	100	3	0.540198	0.190787	100
rs12999211:37899078:A:G									80	4	0.298091	0.986865	81	80	4	0.298091	0.175544	81	99	4	0.291161	0.949701	100	99	4	0.278709	0.151955	100
rs6722626:21918276:A:G		0.5				0.17		0.2	90	6	0.201146	0.962138	91	90	6	0.201146	0.104403	91	99	6	0.190586	0.895829	100	100	7	0.188894	0.091694	100
rs201861739:89529828:C:T									74	5	0.214991	0.958665	89	74	5	0.21499	0.127141	89	94	6	0.236662	0.906187	100	96	6	0.232771	0.092081	100
rs13416086:15688107:T:C	0.25	0.05			0.99	0.0003	0.99	0.0003	100	2	0.467835	0.986172	100	100	2	0.467836	0.316689	100	98	2	0.459168	0.956607	100	100	2	0.459736	0.261693	100
rs72832111:51453820:A:T									96	31.5	0.084746	0.85339	100	96	31.5	0.084745	0.019544	100	99	48	0.071311	0.629175	100	99	49	0.070513	0.016043	100
rs58308351:41739202:C:G		0.5				0.17		0.07	97	5	0.60808	0.892489	100	97	5	0.608079	0.106167	100	99	7	0.611914	0.773223	100	99	11	0.575022	0.06752	100
rs6755190:158896804:C:T									98	1	0.975599	0.994064	100	98	1	0.975599	0.833224	100	99	1	0.981988	0.989694	100	100	1	0.976713	0.791602	100
rs11675328:46622245:T:C	0.5	0.05			0.99	0.0003	0.99	0.0003	99	4	0.427269	0.963336	100	99	4	0.427269	0.116413	100	100	4	0.424612	0.901813	100	100	5	0.388216	0.101715	100
rs11695161:160152491:A:T									94	3	0.576262	0.966846	100	94	3	0.576263	0.15095	100	97	4	0.588422	0.919397	100	98	4	0.536276	0.12363	100
rs1705138:34124153:A:G		0.25				0.07		0.2	96	4	0.397984	0.979099	100	96	4	0.397983	0.170396	100	100	4	0.379684	0.944192	100	100	5	0.350451	0.148058	100
rs10206342:125781480:C:G									98	5	0.249903	0.948744	100	98	5	0.249902	0.125765	100	97	5	0.249535	0.898351	100	98	5	0.241589	0.117033	100
