# Supplementary material for: Multi-ancestry colocalization approaches
Source: PLoS Genet. 2026 Jul 21;22(7):e1012221. doi: 10.1371/journal.pgen.1012221 (PMC13387578; doi:10.1371/journal.pgen.1012221)
Supplement: S7 Table — (XLSX) [file pgen.1012221.s026.xlsx]

## Sheet: Sheet1
Supplemental Table 7: Simulation study results for the setting: one causal variant, 33/33/33 EUR:EAS:AFR, total N= 100 000.
												coloc_SuSiEx					eCAVIAR_SuSiEx					coloc_MsCAVIAR					eMsCAVIAR
CV ID	EUR MAF	EAS MAF	AFR MAF	OR	BETA	EUR GWAS POWER	EAS GWAS POWER	AFR GWAS POWER	EUR EQTL POWER	EAS EQTL POWER	AFR EQTL POWER	CV in 95% CS	Median 95% CS Size	Mean Conditional Variant Level CLPP	Mean Loci Level CLPP	Iter w/ Fine-mapping CS	CV in 95% CS	Median 95% CS Size	Mean Conditional Variant Level CLPP	Mean Loci Level CLPP	Iter w/ Fine-mapping CS	CV in 95% CS	Median 95% CS Size	Mean Conditional Variant Level CLPP	Mean Loci Level CLPP	Iter w/ Fine-mapping CS	CV in 95% CS	Median 95% CS Size	Mean Conditional Variant Level CLPP	Mean Loci Level CLPP	Iter w/ Fine-mapping CS
2:442702:C:T	0.05	0.0545635	0.0537065	1.12	0.046	0.002	0.002	0.002	0.002	0.002	0.002	16	1	1	0.984705	23	16	1	1	0.940893	23	100	1	0.987789	0.951454	100	100	1	0.9846	0.56821	100
rs7564195:16417425:G:A		0.250992		1.12	0.046		0.382			0.379		89	1	0.974214	0.97669	60	89	1	0.974214	0.808043	60	100	1	0.989936	0.991491	100	100	1	0.983825	0.757868	100
rs4670576:36852985:T:C		0.499008		1.12	0.046		0.654			0.689		94	1	0.922585	0.9697	56	94	1	0.922585	0.590401	56	100	1	0.925188	0.93464	100	100	1	0.902291	0.370474	100
rs10427185:811986:T:C		0.0615079	0.25	1.12	0.046		0.002	0.382		0.002	0.379	83	5	0.555982	0.974869	37	83	5	0.555981	0.133084	37	99	7	0.42345	0.858239	100	99	8	0.372644	0.068153	100
rs72775016:18596946:C:T		0.25		1.12	0.046		0.382			0.379		98	3	0.614855	0.904963	72	98	3	0.614855	0.145875	72	100	4	0.619813	0.844533	100	100	6	0.568856	0.096925	100
rs11903566:46175313:G:A		0.487103		1.12	0.046		0.654			0.689		100	1	0.943045	0.990064	81	100	1	0.943045	0.755651	81	100	1	0.948293	0.993556	100	100	1	0.936676	0.681143	100
rs6733715:78350677:C:T		0.0515873	0.5	1.12	0.046		0.002	0.654		0.002	0.689	89	7	0.518765	0.87	41	89	7	0.518765	0.070594	41	100	1	0.892899	0.914288	100	100	1	0.857986	0.207951	100
rs57723730:41381635:A:G		0.251984		1.12	0.046		0.382			0.379		100	1	0.800009	0.963298	78	100	1	0.800009	0.279842	78	100	1	0.769174	0.898385	100	100	3	0.726505	0.170088	100
rs62120497:3403318:G:A	0.25	0.0644841	0.05	1.12	0.046	0.382	0.002	0.002	0.379	0.002	0.002	89	1	0.936029	0.98633	100	89	1	0.936029	0.587102	100	100	1	0.941007	0.978214	100	100	1	0.919575	0.482839	100
rs35792797:23352932:A:T		0.246032		1.12	0.046		0.382			0.379		98	1	0.916849	0.996993	100	98	1	0.91685	0.675162	100	98	1	0.933977	0.984888	100	100	1	0.907286	0.647854	100
rs9330343:1264174:G:A		0.487103		1.12	0.046		0.654			0.689		95	4	0.491815	0.988188	100	95	4	0.491815	0.229683	100	99	4	0.46386	0.95522	100	100	5	0.417744	0.164225	100
rs11694612:2891644:T:C		0.0625	0.251891	1.12	0.046		0.002	0.382		0.002	0.379	98	1	0.999998	0.989541	100	98	1	0.999998	0.968662	100	100	1	0.999997	0.994054	100	100	1	0.999972	0.962362	100
rs79201704:38163329:G:A		0.242063		1.12	0.046		0.382			0.379		100	1	0.996768	0.994704	100	100	1	0.996768	0.885588	100	100	1	0.998304	0.993627	100	100	1	0.996954	0.851868	100
rs17868256:52032773:A:G		0.49504		1.12	0.046		0.654			0.689		100	1	1	0.999997	100	100	1	1	0.999804	100	100	1	1	0.999999	100	100	1	1	0.999617	100
rs34973411:30585541:T:C		0.244048	0.5	1.12	0.046		0.382	0.654		0.379	0.689	100	1	0.999056	0.998577	99	100	1	0.999056	0.926834	99	100	1	0.999806	0.997624	100	100	1	0.998138	0.89991	100
rs12999838:40285011:T:G		0.492063		1.12	0.046		0.654			0.689		96	2	0.606735	0.993542	100	96	2	0.606735	0.352048	100	93	2	0.609144	0.981876	100	99	2	0.57771	0.323404	100
rs2321553:134793571:T:C	0.5	0.0555556	0.0506808	1.12	0.046	0.654	0.002	0.002	0.689	0.002	0.002	95	8	0.238457	0.960145	100	95	8	0.238458	0.069842	100	98	8.5	0.222579	0.878556	100	100	9	0.210151	0.065385	100
rs11690951:46609966:A:T		0.241071		1.12	0.046		0.382			0.379		95	2	0.712351	0.97099	100	95	2	0.712351	0.226908	100	97	2	0.718454	0.923898	100	98	3	0.678579	0.180468	100
rs7595134:55395977:C:T		0.489087		1.12	0.046		0.654			0.689		99	6	0.344818	0.96023	100	99	6	0.344817	0.082959	100	99	8	0.334253	0.877914	100	100	9	0.310634	0.07079	100
rs6531057:18013072:A:G		0.0535714	0.25	1.12	0.046		0.002	0.382		0.002	0.379	92	17	0.079354	0.939286	100	92	17	0.079353	0.037711	100	95	18	0.07539	0.810929	100	95	18	0.074012	0.036694	100
rs12477790:5464044:T:C		0.241071		1.12	0.046		0.382			0.379		100	1	0.999489	0.99933	100	100	1	0.999489	0.935535	100	100	1	0.999925	0.998806	100	100	1	0.999263	0.924472	100
rs11691269:184999596:A:G		0.485119		1.12	0.046		0.654			0.689		100	3	0.30205	0.938954	100	100	3	0.30205	0.119516	100	100	3	0.305909	0.880465	100	100	4	0.301101	0.102176	100
rs13009725:85998858:T:C		0.253968	0.495461	1.12	0.046		0.382	0.654		0.379	0.689	100	1	0.891239	0.990346	100	100	1	0.89124	0.509122	100	100	1	0.910336	0.984131	100	100	1	0.879621	0.471997	100
rs75386614:644379:T:C		0.490079		1.12	0.046		0.654			0.689		100	3	0.322622	0.996135	100	100	3	0.322621	0.353308	100	100	3	0.331018	0.985558	100	100	3	0.33175	0.333206	100
