# Supplementary material for: Multi-ancestry colocalization approaches
Source: PLoS Genet. 2026 Jul 21;22(7):e1012221. doi: 10.1371/journal.pgen.1012221 (PMC13387578; doi:10.1371/journal.pgen.1012221)
Supplement: S8 Table — (XLSX) [file pgen.1012221.s027.xlsx]

## Sheet: Sheet1
Supplemental Table 8: Simulation study results for the setting: one causal variant, 75/15/10 EUR:EAS:AFR, total N= 100 000.
												coloc_SuSiEx					eCAVIAR_SuSiEx					coloc_MsCAVIAR					eMsCAVIAR
CV ID	EUR MAF	EAS MAF	AFR MAF	OR	BETA	EUR GWAS POWER	EAS GWAS POWER	AFR GWAS POWER	EUR EQTL POWER	EAS EQTL POWER	AFR EQTL POWER	CV in 95% CS	Median 95% CS Size	Mean Conditional Variant Level CLPP	Mean Loci Level CLPP	Iter w/ Fine-mapping CS	CV in 95% CS	Median 95% CS Size	Mean Conditional Variant Level CLPP	Mean Loci Level CLPP	Iter w/ Fine-mapping CS	CV in 95% CS	Median 95% CS Size	Mean Conditional Variant Level CLPP	Mean Loci Level CLPP	Iter w/ Fine-mapping CS	CV in 95% CS	Median 95% CS Size	Mean Conditional Variant Level CLPP	Mean Loci Level CLPP	Iter w/ Fine-mapping CS
2:442702:C:T	0.05	0.0545635	0.0537065	1.12	0.046	0.067	0	0	0.058	0	0	23	1	1	0.947388	16	23	1	1	0.923622	16	100	1	0.982827	0.924195	100	100	1	0.97602	0.448628	100
rs7564195:16417425:G:A		0.250992		1.12	0.046		0.023			0.023		60	1	0.974363	0.997435	90	60	1	0.974363	0.827797	90	100	1	0.998638	0.998752	100	100	1	0.996232	0.88004	100
rs4670576:36852985:T:C		0.499008		1.12	0.046		0.063			0.071		55	1	0.997091	0.992683	94	55	1	0.997091	0.848707	94	98	1	0.998724	0.992296	100	98	1	0.99598	0.755369	100
rs10427185:811986:T:C		0.0615079	0.25	1.12	0.046		0	0.004		0	0.0042	36	2	0.802581	0.987014	84	36	2	0.802582	0.329459	84	97	3	0.768649	0.958701	100	98	4	0.69311	0.205461	100
rs72775016:18596946:C:T		0.25		1.12	0.046		0.023			0.023		70	1	0.950692	0.984806	98	70	1	0.950692	0.544197	98	99	1	0.955312	0.972643	100	99	1	0.930367	0.414128	100
rs11903566:46175313:G:A		0.487103		1.12	0.046		0.063			0.071		81	1	0.998974	0.994363	100	81	1	0.998974	0.930299	100	97	1	0.999722	0.995768	100	100	1	0.997382	0.911757	100
rs6733715:78350677:C:T		0.0515873	0.5	1.12	0.046		0	0.012		0	0.014	39	1	0.877161	0.953793	90	39	1	0.877162	0.437589	90	100	1	0.966882	0.973685	100	100	1	0.959364	0.522484	100
rs57723730:41381635:A:G		0.251984		1.12	0.046		0.023			0.023		77	1	0.971044	0.994707	100	77	1	0.971044	0.721735	100	100	1	0.96941	0.989154	100	100	1	0.962126	0.595678	100
rs62120497:3403318:G:A	0.25	0.0644841	0.05	1.12	0.046	0.989	0	0	0.988	0	0	99	2	0.786397	0.980325	91	99	2	0.786397	0.29865	91	99	3	0.793265	0.950462	100	99	4	0.721611	0.19622	100
rs35792797:23352932:A:T		0.246032		1.12	0.046		0.023			0.023		100	1	0.846439	0.997703	100	100	1	0.846437	0.570744	100	98	1	0.870877	0.992688	100	100	2	0.821041	0.527311	100
rs9330343:1264174:G:A		0.487103		1.12	0.046		0.063			0.071		95	4	0.544769	0.974711	100	95	4	0.544769	0.22221	100	97	4	0.519742	0.954485	100	100	5	0.46814	0.162756	100
rs11694612:2891644:T:C		0.0625	0.251891	1.12	0.046		0	0.004		0	0.0042	100	1	1	0.996935	98	100	1	1	0.987769	98	100	1	1	0.998579	100	100	1	0.999999	0.970158	100
rs79201704:38163329:G:A		0.242063		1.12	0.046		0.023			0.023		100	1	1	0.999982	100	100	1	1	0.992343	100	100	1	1	0.999875	100	100	1	0.999993	0.96709	100
rs17868256:52032773:A:G		0.49504		1.12	0.046		0.063			0.071		100	1	1	0.999991	100	100	1	1	0.999102	100	100	1	1	0.999995	100	100	1	1	0.997765	100
rs34973411:30585541:T:C		0.244048	0.5	1.12	0.046		0.023	0.012		0.023	0.014	99	1	1	0.999886	100	99	1	1	0.9894	100	100	1	1	0.99987	100	100	1	1	0.985128	100
rs12999838:40285011:T:G		0.492063		1.12	0.046		0.063			0.071		95	1.5	0.791695	0.992185	100	95	1.5	0.791695	0.486865	100	94	1	0.79344	0.982447	100	97	2	0.75685	0.431751	100
rs2321553:134793571:T:C	0.5	0.0555556	0.0506808	1.12	0.046	0.999	0	0	0.999	0	0	97	5	0.492633	0.961219	97	97	5	0.492634	0.110786	97	97	6	0.467675	0.894858	100	98	6	0.431301	0.089364	100
rs11690951:46609966:A:T		0.241071		1.12	0.046		0.023			0.023		95	2	0.721325	0.974234	100	95	2	0.721325	0.239835	100	96	2	0.721063	0.937461	100	97	3	0.673463	0.176806	100
rs7595134:55395977:C:T		0.489087		1.12	0.046		0.063			0.071		96	4	0.503154	0.970632	100	96	4	0.503152	0.113656	100	97	4	0.482202	0.907884	100	97	5	0.440682	0.095931	100
rs6531057:18013072:A:G		0.0535714	0.25	1.12	0.046		0	0.004		0	0.0042	95	15	0.138479	0.960651	100	95	15	0.13848	0.053372	100	95	16	0.125395	0.863965	100	95	16	0.119333	0.050203	100
rs12477790:5464044:T:C		0.241071		1.12	0.046		0.023			0.023		100	1	0.999998	0.999834	100	100	1	0.999998	0.974112	100	100	1	1	0.999685	100	100	1	0.999979	0.96347	100
rs11691269:184999596:A:G		0.485119		1.12	0.046		0.063			0.071		96	3	0.385211	0.981447	100	96	3	0.385213	0.267645	100	98	3	0.378572	0.967183	100	99	3	0.37228	0.247133	100
rs13009725:85998858:T:C		0.253968	0.495461	1.12	0.046		0.023	0.012		0.023	0.014	98	1	0.999441	0.994242	100	98	1	0.999441	0.937092	100	97	1	0.999926	0.990187	100	98	1	0.998906	0.908569	100
rs75386614:644379:T:C		0.490079		1.12	0.046		0.063			0.071		97	3	0.331557	0.996016	100	97	3	0.331556	0.33333	100	100	3	0.331677	0.985552	100	100	3	0.332195	0.333154	100
