# Supplementary material for: Multi-ancestry colocalization approaches
Source: PLoS Genet. 2026 Jul 21;22(7):e1012221. doi: 10.1371/journal.pgen.1012221 (PMC13387578; doi:10.1371/journal.pgen.1012221)
Supplement: S9 Table — (XLSX) [file pgen.1012221.s028.xlsx]

## Sheet: Sheet1
Supplemental Table 9: Simulation study results on the colocalization analysis of the 2 causal variant settings, 50/50 EUR:AFR, total N = 100 000.
											MsCAVIAR_coloc					MseCAVIAR					eCAVIAR_SuSiEx		coloc_SuSiEx
CV 1	CV 2	CV 1 MAF EUR	CV 1 MAF AFR	CV 2 MAF EUR	CV 2 MAF AFR	OR CV 1	OR CV 2	r EUR	r AFR	# Iterations MsCAVIAR Ran to Completion	# Iterations with PP.H4 > 0.50	Mean PP.H4	Median CS Size	CV 1 in CS	CV 2 in CS	# Iterations with Loci Level PP > 0.50	Mean Loci Level CLPP	CV 1 in CS	CV 2 in CS	Median CS Size	# Iterations with Loci Level PP > 0.5	Mean Loci Level CLPP	# Iterations with PP.H4 > 0.50	Mean PP.H4
rs59441748:171185685:C:A	rs716427:171175844:A:G	0.06	0.49	0.5	0.06	1.12	1.12	-0.242	-0.16	20	0	0.009	5	20	16	0	0.108	18	18	5	27	0.341	78	0.784
rs142101372:67967864:A:C	rs1864572:67944212:T:C	0.25	0.05	0.05	0.25	1.12	1.12	0.397	-0.109	14	0	0.049	2	13	14	0	0.3	14	14	2	94	0.925	99	0.987
rs10200534:191537142:C:A	rs1023568:191515442:A:T	0.31	0.09	0.37	0.49	1.12	1.12	0.652	0.213	100	0	0.026	2	69	100	0	0.196	100	100	4	82	0.734	100	0.998
rs71447280:17325432:A:G	rs60143916:17305207:G:A	0.24	0.26	0.24	0.13	1.12	1.12	0.938	0.604	70	0	0.034	2	47	70	0	0.23	60	60	3	33	0.346	62	0.603
