# Supplementary material for: Multi-ancestry colocalization approaches
Source: PLoS Genet. 2026 Jul 21;22(7):e1012221. doi: 10.1371/journal.pgen.1012221 (PMC13387578; doi:10.1371/journal.pgen.1012221)
Supplement: S10 Table — (XLSX) [file pgen.1012221.s029.xlsx]

## Sheet: Sheet1
Supplemental Table 10: Simulation study results for the negative control, distinct causal variant setting.
				coloc_SuSiEx		coloc_MsCAVIAR		eCAVIAR_SuSiEx	eMsCAVIAR
CV GWAS	CV eQTL	LD EUR (r^2)	LD AFR (r^2)	PP.H3	PP.H4	PP.H3	PP.H4	Locus Level CLPP	Locus Level CLPP
2:1002741:A:G	rs77602058:1046894:C:T	0.0607325	0.0590799	0.978463	0.000165071	0.530558	2.94734e-05	8.31874e-07	1.3729e-06
rs7575324:1208845:A:G	rs35784786:1239516:C:T	0.0344876	0.366205	0.990442	0.00380001	0.380651	0.000135674	0.00165579	1.41631e-06
rs1967512:1423500:T:C	rs10519477:1431590:C:T	0.387424	0.0395377	0.948816	0.0419595	0.547946	5.81951e-06	0.0379845	6.86316e-08
rs823550:2465607:G:T	rs823551:2467773:A:G	0.371715	0.483625	0.992282	0.00131619	0.861398	0.0039712	3.21103e-06	0.000114906
