# Supplementary material for: Multi-ancestry colocalization approaches
Source: PLoS Genet. 2026 Jul 21;22(7):e1012221. doi: 10.1371/journal.pgen.1012221 (PMC13387578; doi:10.1371/journal.pgen.1012221)
Supplement: S11 Table — (XLSX) [file pgen.1012221.s030.xlsx]

## Sheet: Sheet1
Supplemental Table 11: Comparison of coloc_SuSiEx colocalization results with colocalization results from Mahajan et al. on multi-ancestry T2D GWAS data from the DIAMANTE Consortium with European pQTL data from the INTERVAL study.
T2D Association Signals					pQTL Association Signals
Locus	coloc_SuSiEx Signal	Mahajan Signal	Mahajan Signal in coloc_SuSiEx CS	EUR LD (r^2)	Gene	coloc_SuSiEx Signal	Mahajan Signal	Mahajan Signal in coloc_SuSiEx CS	EUR LD (R^2)	95% coloc_SuSiEx CS Size	PP.H4	Issues
PGM1	rs61765292	rs11576729	YES	0.994	PGM1	rs2269233	rs2269233	YES	1	10	0.974
SLCO6A1-PAM	rs115505614	rs115505614	NO	1	PAM	rs36046591	rs35658696	YES	0.945	3	0.96
SLCO6A1-PAM	rs72783884	rs78408340	NO	0.44	PAM	rs72783884	rs78408340	NO	0.44	1	1
ABO	NA	rs505922	NA	NA	ABO	NA	rs687621	NA	NA	NA	NA	No results from SuSiEx.
DLK1-MEG3	NA	rs12878003	NA	NA	DLK1	NA	rs12881760	NA	NA	NA	NA	No coloc comparison with convincing PP.H4
BCAR1	rs113366803	rs72802358	NO	0.173	CTRB1	rs11864959	rs8051363	NO	0.022	3	0.925
TOMM40-APOE-GIPR	rs429358	rs429358	YES	1	APOE	rs429358	rs7412	NO	0.01	1	0.995
