# Supplementary material for: Multi-ancestry colocalization approaches
Source: PLoS Genet. 2026 Jul 21;22(7):e1012221. doi: 10.1371/journal.pgen.1012221 (PMC13387578; doi:10.1371/journal.pgen.1012221)
Supplement: S12 Table — (XLSX) [file pgen.1012221.s031.xlsx]

## Sheet: Sheet1
Supplemental Table 12: Comparison of MsCAVIAR_coloc colocalization results to the colocalization results from Mahajan et al. on multi-ancestry T2D GWAS data from the DIAMANTE Consortium with European pQTL data from the INTERVAL study.
T2D Association Signals					pQTL Association Signals
Locus	MsCAVIAR_coloc Signal	Mahajan Signal	Mahajan Signal in MsCAVIAR_coloc CS	EUR LD (r^2)	Gene	MsCAVIAR_coloc Signal	Mahajan Signal	Mahajan Signal in MsCAVIAR_coloc CS	EUR LD (r^2)	95% MsCAVIAR_coloc CS Size	PP.H4	Issues
PGM1	rs61765292	rs11576729	YES	0.994	PGM1	rs1126728	rs2269233	YES	0.003	14	0.865
SLCO6A1-PAM	rs17154889	rs115505614	NO	0.101	PAM	rs257309	rs35658696	NO	0.088	3	0.131	rs115505614, rs35658696 not present in EAS
SLCO6A1-PAM	NA	rs78408340	NA	NA	PAM	NA	rs78408340	NA	NA	NA	NA	rs78408340 not present in EAS, SAS
ABO	rs505922	rs505922	NO	1	ABO	rs687289	rs687621	NO	0.995	1	0.603
DLK1-MEG3	rs73347525	rs12878003	NO	0.001	DLK1	rs12881760	rs12881760	YES	1	2	3.44e-08
BCAR1	rs72802357	rs72802358	NO	0.654	CTRB1	rs8051363	rs8051363	YES	1	1	2.88e-13
TOMM40-APOE-GIPR	rs429358	rs429358	YES	1	APOE	rs7412	rs7412	NO	1	1	0.96
