# Supplementary material for: Multi-ancestry colocalization approaches
Source: PLoS Genet. 2026 Jul 21;22(7):e1012221. doi: 10.1371/journal.pgen.1012221 (PMC13387578; doi:10.1371/journal.pgen.1012221)
Supplement: S13 Table — (XLSX) [file pgen.1012221.s032.xlsx]

## Sheet: Sheet1
Supplemental Table 13: Comparison of MseCAVIAR colocalization results with colocalization results from Mahajan et al. on multi-ancestry T2D GWAS data from the DIAMANTE Consortium with European pQTL data from the INTERVAL study.
T2D Association Signals			pQTL Association Signals
Locus	Mahajan Signal	Mahajan Signal in MseCAVIAR CS	Gene	Mahajan Signal	Mahajan Signal in MseCAVIAR CS	95% MseCAVIAR CS Size	MseCAVIAR Putative Colocalized Variant 1	MseCAVIAR Putatitive Colocalized Variant 2	MseCAVIAR Locus Level CLPP	Issues
PGM1	rs11576729	YES	PGM1	rs2269233	YES	14	rs2269233	rs11576729	0.047
SLCO6A1-PAM	rs115505614	NO	PAM	rs35658696	NO	3	rs12656561	rs257309	0.001	rs115505614, rs35658696 not present in EAS
SLCO6A1-PAM	rs78408340	NO	PAM	rs78408340	NO	1			0.001	rs78408340 not present in EAS, SAS
ABO	rs505922	NO	ABO	rs687621	NO	1	rs687289	NA	0.006
DLK1-MEG3	rs12878003	NO	DLK1	rs12881760	YES	2	rs12881760	rs12881545	3.7e-07
BCAR1	rs72802358	NO	CTRB1	rs8051363	YES	1	rs8051363	NA	1.25e-15
TOMM40-APOE-GIPR	rs429358	YES	APOE	rs7412	NO	1	rs429358	rs4420638	0.097
