# Supplementary material for: Multi-ancestry colocalization approaches
Source: PLoS Genet. 2026 Jul 21;22(7):e1012221. doi: 10.1371/journal.pgen.1012221 (PMC13387578; doi:10.1371/journal.pgen.1012221)
Supplement: S14 Table — (XLSX) [file pgen.1012221.s033.xlsx]

## Sheet: Sheet1
Supplemental Table 14: Comparison of SuSiEx_eCAVIAR colocalization results with colocalization results from Mahajan et al. on multi-ancestry T2D GWAS data from the DIAMANTE Consortium with European pQTL data from the INTERVAL study.
T2D Association Signals			pQTL Association Signals
Locus	Mahajan Signal	Mahajan Signal in SuSiEx_eCAVIAR CS	Gene	Mahajan Signal	Mahajan Signal in SuSiEx_eCAVIAR CS	95% CS Size	SuSiEx_eCAVIAR Putative Colocalized Variant 1	SuSiEx_eCAVIAR Putatitive Colocalized Variant 2	SuSiEx_eCAVIAR Locus Level CLPP	Issues
PGM1	rs11576729	YES	PGM1	rs2269233	YES	10	rs2269233	rs61765292	0.069
SLCO6A1-PAM	rs115505614	NO	PAM	rs35658696	NO	1	rs72783884	NA	1	rs115505614, rs35658696 not present in EAS
SLCO6A1-PAM	rs78408340	NO	PAM	rs78408340	NO	1			1	rs78408340 not present in EAS, SAS
ABO	rs505922	NA	ABO	rs687621	NA	NA	NA	NA	NA	no results from SuSiEx
DLK1-MEG3	rs12878003	NO	DLK1	rs12881760	NO	6	rs1884545	rs35431412	5.6e-09
BCAR1	rs72802358	NO	CTRB1	rs8051363	NO	3	rs76289586	rs11864959	0.046
TOMM40-APOE-GIPR	rs429358	YES	APOE	rs7412	NO	1	rs429358	NA	0.289
